# Supplementary material for: Structural basis for APE1 processing DNA damage in the nucleosome
Source: Nat Commun. 2022 Sep 14;13:5390. doi: 10.1038/s41467-022-33057-7 (PMC9474862; doi:10.1038/s41467-022-33057-7)
Supplement: Supplementary file 4 — Source Data [file 41467_2022_33057_MOESM4_ESM.xlsx]

## Sheet: Fig. 1c Quant
AP-NCP-6 - ST kinetics		AP-NCP-6 - ST kinetics		AP-NCP-6 - ST kinetics		AP-NCP-6 - ST kinetics
Replicate 1		Replicate 2		Replicate 3		Combined
Time (seconds)	Product (nM)	Time (seconds)	Product (nM)	Time (seconds)	Product (nM)	Time (seconds)	Average Product (nM)	StdError
0.0026	48.2656	0.0026	55.0421	0.0026	64.0928	0.0026	55.8002	4.5846
0.005	54.3386	0.005	68.3079	0.005	74.5159	0.005	65.7208	5.9666
0.008	63.2288	0.008	73.8251	0.008	76.8556	0.008	71.3032	4.13087
0.01	61.5936	0.01	75.6258	0.01	78.5418	0.01	71.9204	5.23157
0.05	69.7516	0.05	81.75	0.05	73.2528	0.05	74.9181	3.56234
0.2	74.4227	0.2	84.0282	0.2	78.2595	0.2	78.9035	2.79149
0.5	76.1226	0.5	83.3997	0.5	75.0854	0.5	78.2026	2.61574
1	79.8822	1	82.5923	1	82.1213	1	81.5319	0.836002
2	79.3081	2	85.1342	2	81.4987	2	81.9803	1.69901
3	84.717	3	87.632	3	83.7879	3	85.379	1.15799
4	85.7039	4	86.4405	4	84.2504	4	85.4649	0.643426
5	86.8772	5	86.4952	5	88.4055	5	87.2593	0.583628
8	87.9988	8	85.9871	8	89.512	8	87.8326	1.02095
10	89.4187	10	86.1068	10	88.7355	10	88.087	1.00957
15	91.177	15	89.9508	15	90.1375	15	90.4218	0.381442
AP-NCP-6.5 - ST kinetics		AP-NCP-6.5 - ST kinetics		AP-NCP-6.5 - ST kinetics		AP-NCP-6.5 - ST kinetics
Replicate 1		Replicate 2		Replicate 3		Combined
Time (seconds)	Product (nM)	Time (seconds)	Product (nM)	Time (seconds)	Product (nM)	Time (seconds)	Average Product (nM)	StdError
5	29.7573	5	27.0626	5	25.9165	5	27.5788	1.13839
10	42.5041	10	40.8289	10	39.0205	10	40.7845	1.00587
15	51.1079	15	52.0235	15	48.3608	15	50.4974	1.10052
30	61.6735	30	61.1352	30	59.4396	30	60.7494	0.673095
60	66.0425	60	66.7573	60	64.6448	60	65.8149	0.620334
90	71.2981	90	70.2697	90	69.0281	90	70.1986	0.656267
120	72.1303	120	72.4025	120	69.6509	120	71.3946	0.875382
180	76.6655	180	77.5597	180	74.6835	180	76.3029	0.849832
240	78.5848	240	80.1103	240	77.6817	240	78.7923	0.708698
300	80.5853	300	82.304	300	80.513	300	81.1341	0.585302
360	83.3312	360	82.3475	360	82.209	360	82.6292	0.353266
600	86.4796	600	86.2063	600	85.0439	600	85.9099	0.440152
AP-NCP0 - ST kinetics		AP-NCP0 - ST kinetics		AP-NCP0 - ST kinetics		AP-NCP0 - ST kinetics
Replicate 1		Replicate 2		Replicate 3		Combined
Time (seconds)	Product (nM)	Time (seconds)	Product (nM)	Time (seconds)	Product (nM)	Time (seconds)	Average Product (nM)	StdError
20	16.2898	20	14.9505	20	16.915	20	16.0518	0.579467
31	17.6021	31	16.3231	31	19.0823	31	17.6692	0.797239
60	20.098	60	18.713	60	20.8378	60	19.8829	0.622747
300	24.1679	300	23.9691	300	25.664	300	24.6003	0.534902
600	25.2725	600	25.3024	600	27.8773	600	26.1507	0.863346
1800	30.6139	1800	30.9978	1800	31.8717	1800	31.1611	0.372171
3660	34.0314	3660	35.6321	3660	34.4484	3660	34.704	0.479441
7200	38.067	7200	40.8452	7200	38.5786	7200	39.1636	0.853666
14400	43.6788	14400	45.9012	14400	41.8161	14400	43.7987	1.1808
21600	46.6987	21600	49.3387	21600	47.6609	21600	47.8994	0.771371
28800	49.0141	28800	49.656	28800	47.7888	28800	48.8196	0.547703
36000	49.0243	36000	53.9501	36000	50.9865	36000	51.3203	1.43172

## Sheet: Fig. 1e Quant
AP-NCP-6 - EMSAs		AP-NCP-6 - EMSAs		AP-NCP-6 - EMSAs		AP-NCP-6 - EMSAs				NCP	Replicate 1	Replicate 2	Replicate 3	Average Kd (nM)	Stdev
Replicate 1		Replicate 2		Replicate 3		Combined				AP-NCP-6	16.24	20.11	15.55	17.3	2.45786
APE1 Conc. (nM)	Bound NCP (nM)	APE1 Conc. (nM)	Bound NCP (nM)	APE1 Conc. (nM)	Bound NCP (nM)	APE1 Conc. (nM)	Average Bound NCP (nM)	StdDev		AP-NCP-6.5	22.94	12.35	24.58	19.9567	6.63841
0	0	0	0	0	0	0	0	0		AP-NCP0	23.95	25.96	11.15	20.3533	8.03343
5	2.03335	5	0	5	3.96787	5	2.00041	1.98414
12.5	7.1815	12.5	4.10804	12.5	5.38301	12.5	5.55752	1.54414
25	10.456	25	11.6377	25	10.6949	25	10.9295	0.624805
50	12.8679	50	12.5864	50	14.0751	50	13.1765	0.790887
100	16.024	100	16.503	100	15.9745	100	16.1672	0.29188
175	17.8775	175	17.3961	175	18.3034	175	17.859	0.453962
250	18.9414	250	19.6975	250	19.6703	250	19.4364	0.428892
500	19.9844	500	20	500	20	500	19.9948	0.00898645
1000	20	1000	20	1000	20	1000	20	0
AP-NCP-6.5 - EMSAs		AP-NCP-6.5 - EMSAs		AP-NCP-6.5 - EMSAs		AP-NCP-6.5 - EMSAs
Replicate 1		Replicate 2		Replicate 3		Combined
APE1 Conc. (nM)	Bound NCP (nM)	APE1 Conc. (nM)	Bound NCP (nM)	APE1 Conc. (nM)	Bound NCP (nM)	APE1 Conc. (nM)	Average Bound NCP (nM)	StdDev
0	0	0	0	0	0	0	0	0
5	1.46865	5	2.92703	5	3.43086	5	2.60885	1.01907
12.5	5.36143	12.5	5.99625	12.5	3.70255	12.5	5.02007	1.18434
25	7.29608	25	10.4169	25	7.63592	25	8.44962	1.71214
50	13.0256	50	16.2559	50	13.1213	50	14.1342	1.838
100	18.9971	100	18.591	100	17.3882	100	18.3254	0.836668
175	20	175	19.8436	175	20	175	19.9479	0.0902887
250	20	250	20	250	20	250	20	0
500	20	500	20	500	20	500	20	0
1000	20	1000	20	1000	20	1000	20	0
AP-NCP0 - EMSAs		AP-NCP0 - EMSAs		AP-NCP0 - EMSAs		AP-NCP0 - EMSAs
Replicate 1		Replicate 2		Replicate 3		Combined
APE1 Conc. (nM)	Bound NCP (nM)	APE1 Conc. (nM)	Bound NCP (nM)	APE1 Conc. (nM)	Bound NCP (nM)	APE1 Conc. (nM)	Average Bound NCP (nM)	StdDev
0	0	0	0	0	0	0	0	0
5	2.1764	5	3.88799	5	3.63644	5	3.23361	0.924166
12.5	4.21633	12.5	4.29881	12.5	0	12.5	2.83838	2.45845
25	7.45244	25	7.33005	25	10.9166	25	8.56637	2.0363
50	12.8082	50	11.7431	50	18.1473	50	14.2329	3.4316
100	19.1095	100	18.2157	100	19.751	100	19.0254	0.771087
175	19.9652	175	20	175	20	175	19.9884	0.0201164
250	20	250	20	250	20	250	20	0
500	20	500	20	500	20	500	20	0
1000	20	1000	20	1000	20	1000	20	0

## Sheet: Fig. 4f Quant
AP-NCP-6 - APE1 WT Product Formation			AP-NCP-6 - APE1 E96Q/D210N Product Formation			AP-NCP-6 - APE1 R177A Product Formation			AP-NCP-6 - APE1 Y269A Product Formation
	Product Formation (Normalized)			Product Formation (% WT)			Product Formation (% WT)			Product Formation (% WT)
Replicate 1	101.774		Replicate 1	0		Replicate 1	69.8342		Replicate 1	93.4368
Replicate 2	100.237		Replicate 2	0		Replicate 2	70.1954		Replicate 2	95.3902
Replicate 3	97.9909		Replicate 3	0		Replicate 3	69.8427		Replicate 3	92.8244
Average	100		Average	0		Average	70		Average	94
StdDev	1.9		StdDev	0		StdDev	0.3		StdDev	1.3

## Sheet: Fig. 5a Quant
AP-NCP-6.5 - APE1 WT Product Formation			AP-NCP-6.5 - APE1 E96Q/D210N Product Formation			AP-NCP-6.5 - APE1 R177A Product Formation			AP-NCP-6.5 - APE1 Y269A Product Formation
	Product Formation (Normalized)			Product Formation (% WT)			Product Formation (% WT)			Product Formation (% WT)
Replicate 1	101.854		Replicate 1	0		Replicate 1	69.8819		Replicate 1	82.0783
Replicate 2	98.0349		Replicate 2	0		Replicate 2	70.4745		Replicate 2	82.0143
Replicate 3	100.115		Replicate 3	0		Replicate 3	69.1709		Replicate 3	85.6107
Average	100		Average	0		Average	69.84		Average	83.2
StdDev	1.9		StdDev	0		StdDev	0.7		StdDev	2.1
AP-NCP0 - APE1 WT Product Formation			AP-NCP0 - APE1 E96Q/D210N Product Formation			AP-NCP0 - APE1 R177A Product Formation			AP-NCP0 - APE1 Y269A Product Formation
	Product Formation (Normalized)			Product Formation (% WT)			Product Formation (% WT)			Product Formation (% WT)
Replicate 1	100.18		Replicate 1	2.95954		Replicate 1	84.3881		Replicate 1	75.8995
Replicate 2	99.8827		Replicate 2	3.04885		Replicate 2	82.8725		Replicate 2	78.4104
Replicate 3	99.9368		Replicate 3	3.10433		Replicate 3	83.7386		Replicate 3	75.7885
Average	100		Average	3		Average	83.7		Average	76.7
StdDev	0.2		StdDev	0.1		StdDev	0.8		StdDev	1.4

## Sheet: S. Fig. 1l Quant
ND-NCP - EMSAs		ND-NCP - EMSAs		ND-NCP - EMSAs		ND-NCP - EMSAs
Replicate 1		Replicate 2		Replicate 3		Combined
APE1 Conc. (nM)	Bound NCP (nM)	APE1 Conc. (nM)	Bound NCP (nM)	APE1 Conc. (nM)	Bound NCP (nM)	APE1 Conc. (nM)	Average Bound NCP (nM)	StdDev
0	0	0	0	0	0	0	0	0
5	3.85436	5	0.888051	5	1.82471	5	2.18904	1.51634
12.5	4.89075	12.5	1.90051	12.5	3.34028	12.5	3.37718	1.49546
25	3.84398	25	3.51696	25	5.14016	25	4.16703	0.858467
50	5.03512	50	6.952	50	5.53579	50	5.84097	0.994216
100	13.4835	100	15.9373	100	15.3046	100	14.9085	1.27395
175	12.4588	175	15.7257	175	15.397	175	14.5272	1.79877
250	19.3164	250	18.4483	250	19.1388	250	18.9678	0.458597
500	19.6576	500	19.4986	500	20	500	19.7187	0.256237
1000	20	1000	20	1000	20	1000	20	0
NCP	Replicate 1	Replicate 2	Replicate 3	Average Kd (nM)	Stdev
ND-NCP	81.93	64.55	65.16	70.5467	9.86297
